# Supplementary material for: Combining Ability and Gene Action Controlling Agronomic Traits for Cytoplasmic Male Sterile Line, Restorer Lines, and New Hybrids for Developing of New Drought-Tolerant Rice Hybrids
Source: Genes (Basel). 2022 May 19;13(5):906. doi: 10.3390/genes13050906 (PMC9141431; doi:10.3390/genes13050906)
Supplement: Supplementary file 1 [file genes-13-00906-s001.zip]

Archive with 1 entries (1 files):
- genes-1691165-supplementary.pdf
